# Supplementary material for: Catal-GPT: AI-driven directed efficient design framework for catalysts
Source: Natl Sci Rev. 2025 Jul 25;12(9):nwaf299. doi: 10.1093/nsr/nwaf299 (PMC12421571; doi:10.1093/nsr/nwaf299)
Supplement: nwaf299_Supplemental_Files [file nwaf299_supplemental_files.zip]

Archive with 3 entries (3 files):
- config.py
- source_code.py
- Supplementary data.pdf
