# Supplementary material for: Catal-GPT: AI-driven directed efficient design framework for catalysts
Source: Natl Sci Rev. 2025 Jul 25;12(9):nwaf299. doi: 10.1093/nsr/nwaf299 (PMC12421571; doi:10.1093/nsr/nwaf299)
Supplement: nwaf299_Supplemental_Files [file nwaf299_supplemental_files.zip › config.py]

import os
from dotenv import load_dotenv

# Load environment variables
load_dotenv()

# API Configuration
# To get your API key:
# 1. Visit https://dashscope.aliyun.com/
# 2. Sign up/Login to your account
# 3. Go to "API Keys" section
# 4. Create a new API key or copy existing one
# 5. Replace the value below with your actual API key
DASHSCOPE_API_KEY = "your-api-key-here"
API_ENDPOINT = "https://dashscope.aliyuncs.com/api/v1/services/aigc/text-generation/generation"
# Model Configuration
MODEL_PATH = "sentence-transformers/paraphrase-multilingual-mpnet-base-v2"
# Qwen Model Configuration
QWEN_MODEL = "qwen2-7b-instruct"
QWEN_TEMPERATURE = 0.7
QWEN_TOP_P = 0.8
QWEN_SYSTEM_PROMPT = "You are a professional chemistry assistant."
# File Path Configuration
BASE_DIR = os.path.dirname(os.path.abspath(__file__))
DOCUMENTS_DIR = os.path.join(BASE_DIR, "txt")
KNOWLEDGE_INDEX_PATH = os.path.join(BASE_DIR, "knowledge_index")
# Text Splitting Configuration
CHUNK_SIZE = 500
CHUNK_OVERLAP = 50
# Retrieval Configuration
TOP_K_RESULTS = 3
# Display Configuration
DISPLAY_LENGTH = 80
# Offline Mode Configuration
OFFLINE_MODE = True
