# Supplementary material for: Catal-GPT: AI-driven directed efficient design framework for catalysts
Source: Natl Sci Rev. 2025 Jul 25;12(9):nwaf299. doi: 10.1093/nsr/nwaf299 (PMC12421571; doi:10.1093/nsr/nwaf299)
Supplement: nwaf299_Supplemental_Files [file nwaf299_supplemental_files.zip › source_code.py]

# Install dependencies: pip install requests python-dotenv langchain sentence-transformers faiss-cpu

import os
import requests
import numpy as np
#import faiss
import logging
from langchain_community.document_loaders import DirectoryLoader
from langchain.text_splitter import RecursiveCharacterTextSplitter
from sentence_transformers import SentenceTransformer
from config import *

print("Enabling detailed logging to monitor download progress")
logging.basicConfig(level=logging.INFO)
print("Loading configuration")

if OFFLINE_MODE:
    os.environ['TRANSFORMERS_OFFLINE'] = '1'
    os.environ['HF_DATASETS_OFFLINE'] = '1'

def load_documents(folder_path):
    loader = DirectoryLoader(folder_path, glob="**/*.txt")
    docs = loader.load()
    splitter = RecursiveCharacterTextSplitter(
        chunk_size=CHUNK_SIZE,
        chunk_overlap=CHUNK_OVERLAP
    )
    chunks = splitter.split_documents(docs)
    return [chunk.page_content for chunk in chunks]

class KnowledgeBase:
    def __init__(self):
        print("Initializing KnowledgeBase")
        self.encoder = SentenceTransformer(MODEL_PATH)
        print("Initializing faiss")
        self.index = faiss.IndexFlatL2(768)
        print("Initialized faiss")
        self.documents = []

    def build(self, folder_path):
        texts = load_documents(folder_path)
        print("Texts: {}".format(texts))
        embeddings = self.encoder.encode(texts, show_progress_bar=True)
        self.index.add(np.array(embeddings))
        print("Indexed: {}".format(self.index))
        self.documents = texts

    def retrieve(self, query, top_k):
        query_embed = self.encoder.encode([query])
        distances, indices = self.index.search(query_embed, top_k)
        print("\nRetrieval Results Details:")
        print("-" * 50)
        for i, (distance, idx) in enumerate(zip(distances[0], indices[0])):
            print(f"Similarity Score: {1/(1+distance):.4f}")
        return [self.documents[i] for i in indices[0]]

def qwen_chat(context, question):
    headers = {
        "Authorization": f"Bearer {DASHSCOPE_API_KEY}",
        "Content-Type": "application/json"
    }

    prompt = f"""Based on the following knowledge:
                {context}

            Please answer this question in English: {question}"""

    data = {
        "model": QWEN_MODEL,
        "input": {
            "messages": [
                {"role": "system", "content": QWEN_SYSTEM_PROMPT},
                {"role": "user", "content": prompt}
            ]
        },
        "parameters": {
            "temperature": QWEN_TEMPERATURE,
            "top_p": QWEN_TOP_P,
            "result_format": "message"
        }
    }

    try:
        response = requests.post(API_ENDPOINT, json=data, headers=headers)
        response.raise_for_status()
        return response.json()["output"]["choices"][0]["message"]["content"]
    except Exception as e:
        return f"API call failed: {str(e)}"

def chat_loop():
    print("Knowledge Q&A system started (type 'exit' to quit)")
    while True:
        query = input("\nPlease enter your prompt: ")
        if query.lower() in ["exit", "quit"]:
            print("System: Goodbye!")
            break
        contexts = kb.retrieve(query, TOP_K_RESULTS)
        print(f"\nNumber of retrieved contexts: {len(contexts)}")
        print("\nExtracted contexts:")
        for i, context in enumerate(contexts, 1):
            print(f"\nContext {i}:")
            print(f"{context[:DISPLAY_LENGTH]}...")
            response = qwen_chat(context, query)
            print(f"\nAnswer based on context {i}:")
            print(f"{response}")
            print("-" * 50)

if __name__ == "__main__":
    kb = KnowledgeBase()
    if not os.path.exists(KNOWLEDGE_INDEX_PATH):
        kb.build(DOCUMENTS_DIR)
        faiss.write_index(kb.index, KNOWLEDGE_INDEX_PATH)
    else:
        kb.index = faiss.read_index(KNOWLEDGE_INDEX_PATH)
        kb.documents = load_documents(DOCUMENTS_DIR)
    
    chat_loop()
